# Supplementary material for: Nitrate contamination characteristics and health risk assessment of groundwater in the typical area of the lower Yellow River Basin
Source: PLoS One. 2026 Jun 26;21(6):e0349752. doi: 10.1371/journal.pone.0349752 (PMC13308827; doi:10.1371/journal.pone.0349752)
Supplement: S1 Data — (XLSX) [file pone.0349752.s001.xlsx]

## Sheet: Sheet1
point	pH	TH	TDS	Ca	Mg	K	Na	Cl	SO4	HCO3	NO3
R1	7.71	356.984	735.743	107	21.8	5.03	98.7	77.6	276	228	25.8
R2	7.95	254.045	586.01	57.7	26.7	4.13	96.9	103	188	176	13.6
P1	7.66	637.865	879.77	217	23.3	0.489	24.5	58.1	72	383	272
P2	7.48	472.724	616.739	139	30.5	0.194	35.5	41.8	52	542	24.3
P3	7.51	325.09	393.694	100	18.3	0.77	14.9	44.9	45.4	295	5.7
P4	8.08	418.421	505.088	110	34.9	0.404	28.3	65.7	56.6	350	15.2
P5	7.55	360.061	468.381	95.7	29.4	0.77	26.7	51.3	51	371	9.46
P6	7.24	580.533	1051.38	198	20.9	1.22	113	164	224	301	160
P7	8.12	478.18	696.958	93.2	59.6	1.35	95.2	46	19.3	721	ND
P8	7.48	613.862	650.728	197	29.6	0.5	28.6	59	127	377	140
P9	7.3	1017.59	1514.87	312	57.9	3.15	120	215	323	460	303
P10	7.5	320.111	384.314	92.4	21.7	1.01	19.8	27	24.3	349	3.04
F1	7.99	392.189	482.576	92.9	38.9	8.76	25.2	36.4	118	286	57.9
K1	7.6	614.925	802.219	175	43.2	0.48	11.7	47.1	186	304	171
K2	7.24	845.063	1086.33	266	43.9	0.43	25.5	80.8	205	487	203
K3	7.44	452.56	586.948	155	15.9	0.75	22.8	63.3	120	280	56.1
K4	7.62	413.386	552.369	122	26.4	0.274	14.1	41.2	104	283	84.8
K5	7.7	443.13	607.23	141	22.1	1.5	19.6	46.7	137	301.83	72.4
K6	7.4	456.748	531.789	167	9.64	0.101	6.62	23.9	102	377	19.9
K7	7.49	425.62	556.698	133	22.7	1.52	26.5	52	137	298	19.5
K8	7.58	458.444	575.597	144	24	0.549	15.4	39.4	92	289	98.9
K9	7.53	585.635	752.691	173	37.3	0.45	23.6	68.2	137	371	112
K10	7.66	416.308	586.025	139	16.8	0.61	28.3	57.6	131	225	84.2
K11	7.74	332.196	416.685	104	17.6	0.54	15	32.6	55.2	298	26.4
K12	7.42	570.425	738.942	174	33	0.3	12.5	81.2	88	356	154
K13	7.24	665.615	929.226	223	26.4	0.35	37.6	174	76.9	332	205
K14	7.45	478.488	580.515	170	13.1	0.58	7.25	26.2	132	304	64.4
K15	7.68	430.362	535.553	141	19	0.53	15.3	23.5	106	316	57.2
K16	7.39	826.32	1114.89	258	44.2	0.6	35	93.3	231	417	227
K17	7.66	338.732	396.39	102	20.4	0.561	11.3	29.5	13.2	392	4.85
K18	7.69	273.794	357.506	78.8	18.7	0.765	13.3	37.5	56.1	213	28.1
K19	7.44	449.252	582.788	139	24.8	0.88	11.1	24.9	154	274	75.3
K20	7.42	338.727	437	98.7	22.4	1.55	26	55.4	78.2	280	10.2
K21	7.6	447.207	630.39	124	33.4	1.07	57.7	95.7	134	312	12.1
K22	7.3	537.282	729.39	182	20.1	0.507	16.6	62.6	86.3	248.32	208
K23	7.8	508.231	619.69	158	27.6	1.04	14.3	48.7	141	303.5	59.4
K24	7.5	517.729	675.55	159	29.3	0.615	14.1	48	131	312.7	121
K25	7.9	354.699	499.905	114	17	1.04	25.1	52.1	107	257.51	40.8
K26	7.4	607.314	736.86	183	36.5	0.542	14.5	52.6	183	308.14	60.8
K27	7.6	370.37	497.59	115	20.2	1.32	19.3	47	111	287.77	22.9
K28	7.44	459.838	570.827	150	20.7	0.748	17.2	40.1	57	365	84.4
K29	7.71	404.565	527.356	131	18.8	0.706	16.5	48.4	50.6	292	97.1
K30	8.18	57.2236	86.988	5.6	10.5	0.791	11.9	20.3	5.29	60.9	ND
K31	7.22	791.357	1023.59	275	25.4	0.063	28.3	124	123	478	186
K32	7.4	871.524	1179.36	270	47.9	7.26	43.2	121	228	374	256
K33	7.82	267.548	343.562	82.4	15	0.712	12.5	23.3	36.1	280	16.4
